# Supplementary material for: Tuberculosis Knowledge, Attitudes, and Practice in Middle- and Low-Income Countries: A Systematic Review
Source: J Trop Med. 2023 Jun 24;2023:1014666. doi: 10.1155/2023/1014666 (PMC10314818; doi:10.1155/2023/1014666)
Supplement: Supplementary Materials — Table S1. Reporting Items for Systematic Review and Meta-Analyses (PRISMA). Table S2. Search strategy. Table S3. Quality assessment of included studies using the Mixed Methods Appraisal Tools (MMAT). [file 1014666.f1.zip]

Archive with 3 entries (3 files):
- 1014666.f1/Table_S1.doc
- 1014666.f1/Table_S2.docx
- 1014666.f1/Table_S3 (1).docx
